# Supplementary material for: A rare germline mutation reverses the suppressive effect of GPC5 thereby promoting lung adenocarcinoma development and tumorigenesis
Source: Front Genet. 2025 Apr 25;16:1582504. doi: 10.3389/fgene.2025.1582504 (PMC12062016; doi:10.3389/fgene.2025.1582504)
Supplement: Supplementary file 1 [file Table2.xlsx]

## Sheet: Table S2
Table S2. Related antibody information
Antibody	Source	Identifier	Modification Ratio
GPC5	Abclonal	Ab10411	1:1000
E-cadherin	Proteintech	60335-1-Ig	1:4000
N-cadherin	Proteintech	66219-1-Ig	1:5000
Vimentin	Proteintech	60330-1-Ig	1:4000
β-catenin	Proteintech	66379-1-Ig	1:2000
Lamin B	Abcam	ab16048	1:10000
GAPDH	Zhong Shan-Golden Bridge	TA-08	1:1000
Actin	Zhong Shan-Golden Bridge	TA-09	1:1000
