# Supplementary material for: A rare germline mutation reverses the suppressive effect of GPC5 thereby promoting lung adenocarcinoma development and tumorigenesis
Source: Front Genet. 2025 Apr 25;16:1582504. doi: 10.3389/fgene.2025.1582504 (PMC12062016; doi:10.3389/fgene.2025.1582504)
Supplement: Supplementary file 2 [file Table3.xlsx]

## Sheet: Table S3
Table S3. Related primer information
Primer	Sequence
GPC5-F	5‘-TACAGGCTCACCTCAATGGACAAA-3‘
GPC5-C776T-R	5‘-TGTTGGCAAGCGTCTCTTCA-3‘
GAPDH-F	5‘-GGAGCGAGATCCCTCCAAAAT-3‘
GAPDH-R	5‘-GGCTGTTGTCATACTTCTCATGG-3‘
