# Supplementary material for: A rare germline mutation reverses the suppressive effect of GPC5 thereby promoting lung adenocarcinoma development and tumorigenesis
Source: Front Genet. 2025 Apr 25;16:1582504. doi: 10.3389/fgene.2025.1582504 (PMC12062016; doi:10.3389/fgene.2025.1582504)
Supplement: Supplementary file 7 [file Table4.xlsx]

## Sheet: Table S4
Table S4. Related GPC5 siRNA information
Primer	Sequence
hGPC-5-si 1-s	5‘-CUGAUCUUCAGGUUUGCAUTT-3‘
hGPC-5-si 1-a	5‘-AUGCAAACCUGAAGAUCAGTT-3‘
hGPC-5-si 2-s	5‘-AAGCAUGUUGUUCAGUUGUTT-3‘
hGPC-5-si 2-a	5‘-ACAACUGAACAACAUGCUUTT-3‘
hGPC-5-si 3-s	5‘-AUGACAUUCACUCUGAUAATT-3‘
hGPC-5-si 3-a	5‘-UUAUCAGAGUGAAUGUCAUTT-3‘
