# Supplementary material for: A rare germline mutation reverses the suppressive effect of GPC5 thereby promoting lung adenocarcinoma development and tumorigenesis
Source: Front Genet. 2025 Apr 25;16:1582504. doi: 10.3389/fgene.2025.1582504 (PMC12062016; doi:10.3389/fgene.2025.1582504)
Supplement: Supplementary file 8 [file Table1.xlsx]

## Sheet: Table S1
Supplementary Tables
Table S1. Site-directed mutagenesis primer
Primer	Sequence
GPC5-C776T-F	5‘-AATACTGCCtGCACTGCCAAGGCCTGGCGCTC-3‘
GPC5-C776T-R	5‘-GCAGTGCaGGCAGTATTGCATCTTCAGGAGGG-3‘
