# Supplementary material for: A rare germline mutation reverses the suppressive effect of GPC5 thereby promoting lung adenocarcinoma development and tumorigenesis
Source: Front Genet. 2025 Apr 25;16:1582504. doi: 10.3389/fgene.2025.1582504 (PMC12062016; doi:10.3389/fgene.2025.1582504)
Supplement: Supplementary file 9 [file Table5.xlsx]

## Sheet: Table S4
LUAD pedigree Clinical and Genetic Data Table
Patient ID	Age	Ethnicity	Sex	Someking history	Mutation	LUAD
II-1	58	Asian	Male	No	GPC5 c.776C>T/-	Yes
II-2	66	Asian	Female	No	GPC5 c.776C>T/-	Yes
II-3	46	Asian	Female	No	-/-	No
II-5	60	Asian	Male	No	Not tested	Yes
II-6	53	Asian	Male	No	GPC5 c.776C>T	Yes
